# Supplementary material for: Adjuvant Anti-PD-1 Immunotherapy versus Conventional Therapy for Stage III Melanoma: A Real-World Retrospective Cohort Study
Source: Pharmaceuticals (Basel). 2022 Dec 28;16(1):41. doi: 10.3390/ph16010041 (PMC9867270; doi:10.3390/ph16010041)
Supplement: Supplementary file 1 [file pharmaceuticals-16-00041-s001.zip]

Archive with 1 entries (1 files):
- pharmaceuticals-2097458-supplementary.pdf
